# Supplementary material for: Taxonomy and distribution pattern of the African rain forest butterfly genus Euphaedra Hübner sensu stricto with the description of three new subspecies of Euphaedra cyparissa (Cramer) and one of E. sarcoptera (Butler) (Lepidoptera, Nymphalidae, Limenitidinae, Adoliadini)
Source: Zookeys. 2013 May 10;(298):1–37. doi: 10.3897/zookeys.298.4894 (PMC3689106; doi:10.3897/zookeys.298.4894)
Supplement: XML Treatment for Euphaedra cyparissa tai [file zookeys.298.4894-treatment2.xml]

<!DOCTYPE tp:taxon-treatment
  PUBLIC "-//TaxonX//DTD Taxonomic Treatment Publishing DTD v0 20100105//EN" "tax-treatment-NSO.dtd">
<tp:taxon-treatment xmlns:tp="http://www.plazi.org/taxpub"><tp:treatment-meta><mixed-citation publication-type="journal"><person-group><name><surname>Pyrcz</surname><given-names>Tomasz W.</given-names></name><name><surname>Warren-Gash</surname><given-names>Haydon</given-names></name><name><surname>Lorenc-Brudecka</surname><given-names>Jadwiga</given-names></name><name><surname>Dieuwko Knoop</surname><given-names/></name><name><surname>Oremans</surname><given-names>Philippe</given-names></name><name><surname>Sáfián</surname><given-names>Szabolcs</given-names></name></person-group><article-title>Taxonomy and distribution pattern of the African rain forest butterfly genus 
                    <italic>Euphaedra</italic> Hübner 
                    <italic>sensu stricto</italic> with the description of three new subspecies of 
                    <italic>Euphaedra cyparissa</italic> (Cramer) and one of 
                    <italic>E. sarcoptera</italic> (Butler) (Lepidoptera, Nymphalidae, Limenitidinae, Adoliadini)</article-title><source>Zookeys</source><day>10</day><month>5</month><year>2013</year><volume>2013</volume><issue>298</issue><fpage>1</fpage><lpage>37</lpage><pub-id pub-id-type="doi">10.3897/zookeys.298.4894</pub-id></mixed-citation></tp:treatment-meta><tp:nomenclature><tp:taxon-name>
                            <tp:taxon-name-part taxon-name-part-type="genus">Euphaedra</tp:taxon-name-part>
                            <tp:taxon-name-part taxon-name-part-type="species">cyparissa</tp:taxon-name-part>
                            <tp:taxon-name-part taxon-name-part-type="subspecies">tai</tp:taxon-name-part>
                        <object-id xmlns:xlink="http://www.w3.org/1999/xlink" xlink:type="simple">http://species-id.net/wiki/Euphaedra_cyparissa_tai</object-id>
								</tp:taxon-name><tp:taxon-authority>Hecq, 1986</tp:taxon-authority><xref ref-type="fig" rid="F1">Figs 1E, 1F</xref><xref ref-type="fig" rid="F4">, 4A, 4B</xref><xref ref-type="fig" rid="F9">, 9B</xref><xref ref-type="fig" rid="F10">, 10D</xref><tp:nomenclature-citation-list><tp:nomenclature-citation><tp:taxon-name>Euphaedra cyparissa tai</tp:taxon-name><comment> [sic] Hecq, 1986: 42, figs. 11, 16, 17.</comment></tp:nomenclature-citation></tp:nomenclature-citation-list></tp:nomenclature><tp:treatment-sec sec-type="Type-locality"><title>Type-locality.</title><p>Tai Forest (Forêt de Taï), Ivory Coast</p></tp:treatment-sec><tp:treatment-sec sec-type="Material examined"><title>Material examined.</title><p>12 ♂: Ivory Coast, Tai, 13–14.05.2000, S. Collins leg.; 1 ♂: same data, prep. genit. 07/09.05.2012, J. Lorenc; 1 ♀: same data; 1 ♀: same data, prep. genit. 08/09.05.2012, J. Lorenc; 1 ♂: same data but XII.1998, K. Adams leg., ABRI; 2 ♂: Ivory Coast, Tai, 12.I.1999, H. Warren-Gash leg.; 1 ♂: Ivory Coast, Tai, 13.I.1999, H. Warren-Gash leg.; 1 ♂ and 1 ♀: Ivory Coast, Tai, XII.1998, K. Adams; 2 ♂ and 1 ♀: Ivory Coast, Tai, 02.I.2000, H. Warren-Gash leg.; 1 ♂ and 1 ♀: Ivory Coast, Tai, 13.V.2000, H. Warren-Gash leg., HWG.</p></tp:treatment-sec><tp:treatment-sec sec-type="Diagnosis"><title>Diagnosis.</title><p>Upperside colour black and pine green.</p></tp:treatment-sec><tp:treatment-sec sec-type="Description"><title>Redescription.</title><p><bold>Male</bold> (<xref ref-type="fig" rid="F1">Figs 1E, 1F</xref>): Head, thorax and abdomen: identical to other subspecies. FWD: length 35–37 mm, mean: 36 mm, n=19 with an elongated apical <!--PageBreak-->part, and gently convex outer margin; most of wing surface black; costa from base to apex dusted with dark blue; a bottle green area from wing base to tornus, marginally entering discal cell; a large, roughly rectangular bottle green subapical patch with a bluish sheen, extending widely from subcostal to vein Cu1, with sharply defined zigzagging basal limit, without any incision along vein M3, and somewhat diffused outer limit; fringes grey. HWD oval with a gently scalloped outer margin; bottle green, gradually turning bluish green from vein M3 towards tornus and anal margin, with a black marginal area with a strong dark blue flush, gradually narrowing from roughly 4–5 mm at apex to 1 mm at tornus; fringes grey. FWV mostly bottle green, slightly lighter than on the upperside, a series of black spots, at wing base, mid cell, cell end, the latter two elongated, a half-moon one in mid cell Cu1-Cu2; two black elongated patches and four spots, two enclosing basally and distally a bottle green patch, and two large, roughly half-moon tornal patches in Cu1-Cu2 and Cu2-1/2A; HWV green with a strong yellow overcast gradually more prominent towards anal margin and tornus, with an elongated basal pinkish patch extending from costal margin to Rs to one-fourth costa, edged with black; two black discal spots, and a row of eight large, roughly oval black submarginal patches; marginal area darker bottle green and black. <italic>Male genitalia</italic> (<xref ref-type="fig" rid="F9">Fig. 9B</xref>): Not differing noticeably from the nominotypical, except for a small, sharp apical tip on the valvae.</p><p><bold>Female</bold> (<xref ref-type="fig" rid="F4">Figs 4A, 4B</xref>): Sexual dimorphism slight, recognized from the male by the larger size (FW length: 43 mm, n=3). <italic>Female genitalia</italic> (<xref ref-type="fig" rid="F10">Fig. 10D</xref>): Bursa copulatrix very large, roughly oval; no signa; ductus bursae (0.10 mm) approximately the same width over the whole length, half the length of bursa; antrum, here referred as to colliculum (<xref ref-type="bibr" rid="B22">Razowski 1996</xref>), slat like with gently folded edges, strongly sclerotized, one-third the length of ductus bursae, shorter than in other subspecies; ductus seminalis joins the colliculum at the entrance of ductus bursae; lamella postvaginalis slat-like; papillae anales three times as long (0.14 mm) as wide in lateral view, compressed in ventral view; apophyse posteriores as long as the width of papillae anales; von Siebold organ prominent (but smaller than in some species of the <italic><tp:taxon-name>Euphaedra ceres</tp:taxon-name></italic> group (<xref ref-type="bibr" rid="B21">Pyrcz et al. 2011</xref>).</p></tp:treatment-sec><tp:treatment-sec sec-type="Range"><title>Range.</title><p>The known distribution is limited to the Tai National Park in western Ivory Coast. The same pine green colour can be found in <italic><tp:taxon-name>Euphaedra sarcoptera styx</tp:taxon-name></italic> (see below) and also in the local population of <italic><tp:taxon-name>Euphaedra judith</tp:taxon-name></italic> Weymer, the latter probably deserving a separate subspecific status (Pyrcz et al. in prep.).</p></tp:treatment-sec><tp:treatment-sec><!--Section generated to contain objects referenced in tp:taxon-treatment.--><fig id="F1" position="float" orientation="portrait"><label>Figure 1.</label><caption><p>Adults, males: <bold>A</bold> <italic><tp:taxon-name>Euphaedra cyparissa cyparissa</tp:taxon-name></italic> Mount Swa, Liberia (dorsum) <bold>B</bold> <italic><tp:taxon-name>Euphaedra cyparissa cyparissa</tp:taxon-name></italic> Mount Swa, Liberia (venter) <bold>C</bold> <italic><tp:taxon-name>Euphaedra cyparissa nimbina</tp:taxon-name></italic> Mont Nimba, Guinea, holotype (dorsum) <bold>D</bold> <italic><tp:taxon-name>Euphaedra cyparissa nimbina</tp:taxon-name></italic> Mont Nimba, Guinea, holotype (venter) <bold>E</bold> <italic><tp:taxon-name>Euphaedra cyparissa tai</tp:taxon-name></italic> Tai, Ivory Coast (dorsum) <bold>F</bold> <italic><tp:taxon-name>Euphaedra cyparissa tai</tp:taxon-name></italic> Tai, Ivory Coast (venter).</p></caption><graphic xmlns:xlink="http://www.w3.org/1999/xlink" xlink:href="ZooKeys-298-001-g001.jpg" position="float" orientation="portrait" xlink:type="simple"/></fig><fig id="F4" position="float" orientation="portrait"><label>Figure 4.</label><caption><p>Adults, females: <bold>A</bold> <italic><tp:taxon-name>Euphaedra cyparissa tai</tp:taxon-name></italic> Tai, Ivory Coast (venter) <bold>B</bold> <italic><tp:taxon-name>Euphaedra cyparissa tai</tp:taxon-name></italic> Tai, Ivory Coast (venter) <bold>C</bold> <italic><tp:taxon-name>Euphaedra cyparissa aurata</tp:taxon-name></italic> Isheri, Nigeria (dorsum) <bold>D</bold> <italic><tp:taxon-name>Euphaedra cyparissa aurata</tp:taxon-name></italic> Isheri, Nigeria (venter) <bold>E</bold> <italic><tp:taxon-name>Euphaedra cyparissa nominalina</tp:taxon-name></italic> Borgen Dolphin Platform, paratype (dorsum) <bold>F</bold> <italic><tp:taxon-name>Euphaedra cyparissa nominalina</tp:taxon-name></italic> Borgen Dolphin Platform, paratype (venter).</p></caption><graphic xmlns:xlink="http://www.w3.org/1999/xlink" xlink:href="ZooKeys-298-001-g004.jpg" position="float" orientation="portrait" xlink:type="simple"/></fig><fig id="F9" position="float" orientation="portrait"><label>Figure 9.</label><caption><p>Male genitalia (in lateral view, aedeagus extracted): <bold>A</bold> <italic><tp:taxon-name>Euphaedra cyparissa cyparissa</tp:taxon-name></italic> Guma, Sierra Leone <bold>B</bold> <italic><tp:taxon-name>Euphaedra cyparissa tai</tp:taxon-name></italic> Tai, Ivory Coast <bold>C</bold> <italic><tp:taxon-name>Euphaedra cyparissa nimbina</tp:taxon-name></italic> Mont Nimba, Guinea <bold>D</bold> <italic><tp:taxon-name>Euphaedra cyparissa aurantina</tp:taxon-name></italic> Abengourou, Ivory Coast <bold>E</bold> <italic><tp:taxon-name>Euphaedra cyparissa aurata</tp:taxon-name></italic> Ebogo, Cameroon <bold>F</bold> <italic><tp:taxon-name>Euphaedra cyparissa nominalina</tp:taxon-name></italic> Bangui, Central African Republic.</p></caption><graphic xmlns:xlink="http://www.w3.org/1999/xlink" xlink:href="ZooKeys-298-001-g009.jpg" position="float" orientation="portrait" xlink:type="simple"/></fig><fig id="F10" position="float" orientation="portrait"><label>Figure 10.</label><caption><p>Female genitalia (in lateral view): <bold>A</bold> <italic><tp:taxon-name>Euphaedra cyparissa aurantina</tp:taxon-name></italic> Mpasso, Ghana <bold>E</bold> <italic>cyparissa aurantina</italic> Abengourou, Ivory Coast; 1 ♂: S. Nigeria, Ewohimi, 29.XI.55, J. Boorman; 1 ♂: no label; 2 ♂: Cameroon, Ebogo, Mbalmayo, X.2001; 1 ♂: Cameroon <bold>C</bold> <italic><tp:taxon-name>Euphaedra cyparissa nimbina</tp:taxon-name></italic> Mont Nimba, Guinea <bold>D</bold> <italic><tp:taxon-name>Euphaedra cyparissa tai</tp:taxon-name></italic> Tai, Ivory Coast <bold>E</bold> <italic><tp:taxon-name>Euphaedra cyparissa aurata</tp:taxon-name></italic> Obudu, Nigeria <bold>F</bold> <italic><tp:taxon-name>Euphaedra cyparissa nominalina</tp:taxon-name></italic> Mongorimba, R.C.A.</p></caption><graphic xmlns:xlink="http://www.w3.org/1999/xlink" xlink:href="ZooKeys-298-001-g010.jpg" position="float" orientation="portrait" xlink:type="simple"/></fig></tp:treatment-sec><ref-list><ref id="B22"><mixed-citation xmlns:xlink="http://www.w3.org/1999/xlink" xlink:type="simple"><person-group><name name-style="western"><surname>Razowski</surname><given-names>J</given-names></name></person-group> (<year>1996</year>) <source>Słownik morfologii owadów.</source><publisher-name>PWN</publisher-name>, <publisher-loc>Kraków</publisher-loc>, <lpage>434</lpage> pp.</mixed-citation></ref><ref id="B21"><mixed-citation xmlns:xlink="http://www.w3.org/1999/xlink" xlink:type="simple"><person-group><name name-style="western"><surname>Pyrcz</surname><given-names>TW</given-names></name><name name-style="western"><surname>Lorenc</surname><given-names>J</given-names></name><name name-style="western"><surname>Knoop</surname><given-names>DP</given-names></name></person-group> (<year>2011</year>) <article-title>New species of <italic>Euphaedra</italic> Hübner of the ceres group from southwestern Nigeria – with new evidence from female genital morphology (Lepidoptera: Nymphalidae: Limenitidinae).</article-title><source>Genus,</source><volume>22</volume> (<issue>4</issue>): <fpage>621</fpage>-<lpage>638</lpage>.</mixed-citation></ref></ref-list></tp:taxon-treatment>
