# Supplementary material for: Taxonomy and distribution pattern of the African rain forest butterfly genus Euphaedra Hübner sensu stricto with the description of three new subspecies of Euphaedra cyparissa (Cramer) and one of E. sarcoptera (Butler) (Lepidoptera, Nymphalidae, Limenitidinae, Adoliadini)
Source: Zookeys. 2013 May 10;(298):1–37. doi: 10.3897/zookeys.298.4894 (PMC3689106; doi:10.3897/zookeys.298.4894)
Supplement: XML Treatment for Euphaedra cyparissa aurata [file zookeys.298.4894-treatment5.xml]

<!DOCTYPE tp:taxon-treatment
  PUBLIC "-//TaxonX//DTD Taxonomic Treatment Publishing DTD v0 20100105//EN" "tax-treatment-NSO.dtd">
<tp:taxon-treatment xmlns:tp="http://www.plazi.org/taxpub"><tp:treatment-meta><mixed-citation publication-type="journal"><person-group><name><surname>Pyrcz</surname><given-names>Tomasz W.</given-names></name><name><surname>Warren-Gash</surname><given-names>Haydon</given-names></name><name><surname>Lorenc-Brudecka</surname><given-names>Jadwiga</given-names></name><name><surname>Dieuwko Knoop</surname><given-names/></name><name><surname>Oremans</surname><given-names>Philippe</given-names></name><name><surname>Sáfián</surname><given-names>Szabolcs</given-names></name></person-group><article-title>Taxonomy and distribution pattern of the African rain forest butterfly genus 
                    <italic>Euphaedra</italic> Hübner 
                    <italic>sensu stricto</italic> with the description of three new subspecies of 
                    <italic>Euphaedra cyparissa</italic> (Cramer) and one of 
                    <italic>E. sarcoptera</italic> (Butler) (Lepidoptera, Nymphalidae, Limenitidinae, Adoliadini)</article-title><source>Zookeys</source><day>10</day><month>5</month><year>2013</year><volume>2013</volume><issue>298</issue><fpage>1</fpage><lpage>37</lpage><pub-id pub-id-type="doi">10.3897/zookeys.298.4894</pub-id></mixed-citation></tp:treatment-meta><tp:nomenclature><tp:taxon-name>
                            <tp:taxon-name-part taxon-name-part-type="genus">Euphaedra</tp:taxon-name-part>
                            <tp:taxon-name-part taxon-name-part-type="species">cyparissa</tp:taxon-name-part>
                            <tp:taxon-name-part taxon-name-part-type="subspecies">aurata</tp:taxon-name-part>
                        <object-id xmlns:xlink="http://www.w3.org/1999/xlink" xlink:type="simple">http://species-id.net/wiki/Euphaedra_cyparissa_aurata</object-id>
								</tp:taxon-name><tp:taxon-authority>Carpenter, 1895</tp:taxon-authority><xref ref-type="fig" rid="F2">Figs 2C, 2D</xref><xref ref-type="fig" rid="F4">, 4C, 4D</xref><xref ref-type="fig" rid="F9">, 9E</xref><xref ref-type="fig" rid="F10">, 10E</xref><tp:nomenclature-citation-list><tp:nomenclature-citation><tp:taxon-name>Euphaedra cyparissa</tp:taxon-name><comment> var. <italic>aurata</italic> Carpenter, 1895: 305.</comment></tp:nomenclature-citation><tp:nomenclature-citation><tp:taxon-name>Euphaedra cyparissa aurata</tp:taxon-name><comment> Hecq, 1999: 4, 5</comment></tp:nomenclature-citation></tp:nomenclature-citation-list></tp:nomenclature><tp:treatment-sec sec-type="Type-locality"><title>Type-locality.</title><p>Lokoja, Nigeria</p></tp:treatment-sec><tp:treatment-sec sec-type="Material examined"><title>Material examined.</title><p>1 ♂: Nigeria, Butatong, Calabar, 14.XI.1995, S. Collins leg.; 1 ♀: same data but 14–18.XI.1995; 2 ♂: Nigeria, east, T. Davey leg.; 1 ♀: same data; 1 ♂: Nigeria, Lagos, IX.1957, J. Boorman leg.; 1 ♀: same data but X.1962; 3 ♂: Nigeria, Mamu Forest, IV.1966, S. Collins leg.; 1 ♀: same data; 8 ♂: Nigeria, Obudu, 09–12.XI.1995, S. Collins leg.; 1 ♂: same data, prep. genit. 12/09.05.2012, J. Lorenc; 2 ♀: same data; 1 ♀: same data, prep. genit. 13/09.05.2012, J. Lorenc; 1 ♂: Nigeria, Okrasa, Calabar, S. Collins leg.; 1 ♀: Nigeria, Old Ekuri Calabar, 24–28.XI.1995, S. Collins leg.; 2 ♀: Nigeria, Olokomeji, IX.1957, J. Boorman leg.; 2 ♂: Cameroon, Ebogo, IV.1983, S. Collins leg., prep. genit. 16/09.05.2012, J. Lorenc, ABRI; 3 ♀: Nigeria, Isheri F., XII.1989, II-III.1990, A. A. Knoop Lindeboom leg; 2 ♂: Nigeria, Oban XI.1995, T. B. Larsen leg.; 1 ♂: Nigeria, Anambra F. R., VII.1962, St. Leger leg.; 6 ♂: Nigeria, Isheri F., IV.1988, II.1989, IV.1989, XII.1989, II.1990, A. A. Knoop Lindeboom leg.; 1 ♂: Nigeria, Isheri F., II.1991, D. P. Knoop leg. DK; 2 ♂: Nigeria, Isheri Forest, 29.III.1989, A. Knoop leg.; 3 ♂: same data but 09.V.1990; 1 ♂: same data but 23.I.1990; 1 ♂: same data but 14.II.1990; 1 ♂: same data but 09.IV.1990; 2 ♀: same data but I.1990; 1 ♀: same data but 10.III.1990; 1 ♀: same data but 05.IV.1989; 1 ♀: same data but 18.II.1990; 1 ♂: Nigeria, Olokomeji, 16.V.1988, A. Knoop leg.; 1 ♂: same data but 20.IV.1988; 1 ♀: same data; 1♂: Nigeria, Anambra State, Nsukka, 28.IX.1982, J. Wojtusiak leg.; 1 ♂: same data but 01.II.1983; 2 ♂: no data, MZUJ; 1 ♂: Nigeria, Olokomeji, 13.V.1989, leg. A. Knoop; 1 ♀: same locality, 20.IV.1988, leg. A. Knoop, PhO; 1 ♀: Gabon, Mondah, VIII.1993, leg. G. Faravel, GF.</p><!--PageBreak--></tp:treatment-sec><tp:treatment-sec sec-type="Diagnosis"><title>Diagnosis.</title><p>Upperside colour black and mint green with a golden yellow subapical patch, usually with little or no green overcast.</p></tp:treatment-sec><tp:treatment-sec sec-type="Description"><title>Redescription.</title><p><bold>Male</bold> (<xref ref-type="fig" rid="F2">Figs 2C, 2D</xref>): Head, thorax and abdomen: identical to other subspecies. FW length 29–41 mm, mean: 36 mm, n=42 (one exceptionally small specimen, 25 mm, was examined). FWD: with an elongated apical part, and gently convex outer margin; most of wing surface black; costa from base to apex dusted with dark blue; a yellow green area from wing base to two-thirds of anal margin, slightly entering discal cell and base of cell Cu1-Cu2; a large, roughly rectangular rich yellow subapical patch dusted along the edges with yellow green scales, with sharply defined zigzagging basal limit and somewhat diffused outer limit; fringes grey. HWD oval with a gently scalloped outer margin; predominantly steely bluish with some green yellow scaling in discal cell and in cells M1-M2 and M2-M3, with a blackish marginal area with a strong dark blue flush, gradually narrowing from roughly 4–5 mm at apex to 1 mm at tornus, leaving a dark blue submarginal dot in cell Cu1-Cu2; fringes grey. FWV mostly green yellow except for a large rich yellow subapical patch with some greenish overcast in apical part, a series of black spots, at wing base, mid cell, cell end, the latter two elongated, a half-moon one in mid cell Cu1-Cu2; two black elongated patches and four spots, two enclosing basally and distally a mostly rich yellow patch suffused with green yellow in its apical part, and two large, roughly square tornal patches in Cu1-Cu2 and Cu2-1/2A; HWV mostly rich yellow with an elongated basal pinkish patch extending from costal margin to Rs to one-third costa, edged with black; two black discal spots, and a series of smaller patches forming a gradually shrinking row from mod costa to discal cell end, a row of eight large, mostly rectangular black submarginal patches; marginal area steely blue. <italic>Male genitalia</italic> (<xref ref-type="fig" rid="F9">Fig. 9E</xref>): Not differing noticeably from the nominotypical except for a small, sharp apical tip on the valvae.</p><p><bold>Female</bold> (<xref ref-type="fig" rid="F4">Figs 4C, 4D</xref>): FW length: 40–48 mm. Sexual dimorphism slight, recognized from the male by the larger size (FW length: 39–47mm, mean: 44mm, n=16). <italic>Female genitalia</italic> (<xref ref-type="fig" rid="F10">Fig. 10E</xref>) Bursa copulatrix large, rounded; no signa; ductus bursae (0.16 mm) narrow, approximately the same width over the whole length, two-thirds the length of bursa; colliculum slat like with gently folded edges, strongly sclerotized, half the length of ductus bursae; ductus seminalis joins the colliculum at the entrance of ductus bursae; lamella postvaginalis small, slat-like; papillae anales three times as long (0.11 mm) as wide in lateral view, compressed in ventral view; apophyse posteriores as long as the width of papillae anales; von Siebold organ prominent (but smaller than in some species of the <italic><tp:taxon-name>Euphaedra ceres</tp:taxon-name></italic> group (<xref ref-type="bibr" rid="B21">Pyrcz et al. 2011</xref>).</p><fig id="F4" position="float" orientation="portrait"><label>Figure 4.</label><caption><p>Adults, females: <bold>A</bold> <italic><tp:taxon-name>Euphaedra cyparissa tai</tp:taxon-name></italic> Tai, Ivory Coast (venter) <bold>B</bold> <italic><tp:taxon-name>Euphaedra cyparissa tai</tp:taxon-name></italic> Tai, Ivory Coast (venter) <bold>C</bold> <italic><tp:taxon-name>Euphaedra cyparissa aurata</tp:taxon-name></italic> Isheri, Nigeria (dorsum) <bold>D</bold> <italic><tp:taxon-name>Euphaedra cyparissa aurata</tp:taxon-name></italic> Isheri, Nigeria (venter) <bold>E</bold> <italic><tp:taxon-name>Euphaedra cyparissa nominalina</tp:taxon-name></italic> Borgen Dolphin Platform, paratype (dorsum) <bold>F</bold> <italic><tp:taxon-name>Euphaedra cyparissa nominalina</tp:taxon-name></italic> Borgen Dolphin Platform, paratype (venter).</p></caption><graphic xmlns:xlink="http://www.w3.org/1999/xlink" xlink:href="ZooKeys-298-001-g004.jpg" position="float" orientation="portrait" xlink:type="simple"/></fig></tp:treatment-sec><tp:treatment-sec sec-type="Range"><title>Range.</title><p>Found in the rain forests throughout southern Nigeria, western Cameroon and Gabon. An individual (a female) collected by Faravel in Mondah, Gabon, is tentatively associated with this subspecies although it is lighter orange on the FW and HWD, and is therefore similar to <italic><tp:taxon-name>Euphaedra cyparissa nimbina</tp:taxon-name></italic> and also to <italic><tp:taxon-name>Euphaedra sarcoptera nipponicorum</tp:taxon-name></italic>, with which it was confused by <xref ref-type="bibr" rid="B25">Vande Weghe (2010)</xref>. More sampling from southern Cameroon and Gabon is needed to evaluate the subspecific status of this population.</p><!--PageBreak--></tp:treatment-sec><tp:treatment-sec><!--Section generated to contain objects referenced in tp:taxon-treatment.--><fig id="F2" position="float" orientation="portrait"><label>Figure 2.</label><caption><p>Adults, males: <bold>A</bold> <italic><tp:taxon-name>Euphaedra cyparissa aurantina</tp:taxon-name></italic> Bibiani, Ghana, holotype (dorsum) <bold>B</bold> <italic><tp:taxon-name>Euphaedra cyparissa aurantina</tp:taxon-name></italic> Bibiani, Ghana, paratype (venter) <bold>C</bold> <italic><tp:taxon-name>Euphaedra cyparissa aurata</tp:taxon-name></italic> Isheri, Nigeria (dorsum) <bold>D</bold> <italic><tp:taxon-name>Euphaedra cyparissa aurata</tp:taxon-name></italic> Isheri, Nigeria (venter) <bold>E</bold> <italic><tp:taxon-name>Euphaedra cyparissa nominalina</tp:taxon-name></italic> Mongoumba, R. C. A., holotype (dorsum) <bold>F</bold> <italic><tp:taxon-name>Euphaedra cyparissa nominalina</tp:taxon-name></italic> Mongoumba, R. C. A., holotype (venter).</p></caption><graphic xmlns:xlink="http://www.w3.org/1999/xlink" xlink:href="ZooKeys-298-001-g002.jpg" position="float" orientation="portrait" xlink:type="simple"/></fig><fig id="F9" position="float" orientation="portrait"><label>Figure 9.</label><caption><p>Male genitalia (in lateral view, aedeagus extracted): <bold>A</bold> <italic><tp:taxon-name>Euphaedra cyparissa cyparissa</tp:taxon-name></italic> Guma, Sierra Leone <bold>B</bold> <italic><tp:taxon-name>Euphaedra cyparissa tai</tp:taxon-name></italic> Tai, Ivory Coast <bold>C</bold> <italic><tp:taxon-name>Euphaedra cyparissa nimbina</tp:taxon-name></italic> Mont Nimba, Guinea <bold>D</bold> <italic><tp:taxon-name>Euphaedra cyparissa aurantina</tp:taxon-name></italic> Abengourou, Ivory Coast <bold>E</bold> <italic><tp:taxon-name>Euphaedra cyparissa aurata</tp:taxon-name></italic> Ebogo, Cameroon <bold>F</bold> <italic><tp:taxon-name>Euphaedra cyparissa nominalina</tp:taxon-name></italic> Bangui, Central African Republic.</p></caption><graphic xmlns:xlink="http://www.w3.org/1999/xlink" xlink:href="ZooKeys-298-001-g009.jpg" position="float" orientation="portrait" xlink:type="simple"/></fig><fig id="F10" position="float" orientation="portrait"><label>Figure 10.</label><caption><p>Female genitalia (in lateral view): <bold>A</bold> <italic><tp:taxon-name>Euphaedra cyparissa aurantina</tp:taxon-name></italic> Mpasso, Ghana <bold>E</bold> <italic>cyparissa aurantina</italic> Abengourou, Ivory Coast; 1 ♂: S. Nigeria, Ewohimi, 29.XI.55, J. Boorman; 1 ♂: no label; 2 ♂: Cameroon, Ebogo, Mbalmayo, X.2001; 1 ♂: Cameroon <bold>C</bold> <italic><tp:taxon-name>Euphaedra cyparissa nimbina</tp:taxon-name></italic> Mont Nimba, Guinea <bold>D</bold> <italic><tp:taxon-name>Euphaedra cyparissa tai</tp:taxon-name></italic> Tai, Ivory Coast <bold>E</bold> <italic><tp:taxon-name>Euphaedra cyparissa aurata</tp:taxon-name></italic> Obudu, Nigeria <bold>F</bold> <italic><tp:taxon-name>Euphaedra cyparissa nominalina</tp:taxon-name></italic> Mongorimba, R.C.A.</p></caption><graphic xmlns:xlink="http://www.w3.org/1999/xlink" xlink:href="ZooKeys-298-001-g010.jpg" position="float" orientation="portrait" xlink:type="simple"/></fig></tp:treatment-sec><ref-list><ref id="B21"><mixed-citation xmlns:xlink="http://www.w3.org/1999/xlink" xlink:type="simple"><person-group><name name-style="western"><surname>Pyrcz</surname><given-names>TW</given-names></name><name name-style="western"><surname>Lorenc</surname><given-names>J</given-names></name><name name-style="western"><surname>Knoop</surname><given-names>DP</given-names></name></person-group> (<year>2011</year>) <article-title>New species of <italic>Euphaedra</italic> Hübner of the ceres group from southwestern Nigeria – with new evidence from female genital morphology (Lepidoptera: Nymphalidae: Limenitidinae).</article-title><source>Genus,</source><volume>22</volume> (<issue>4</issue>): <fpage>621</fpage>-<lpage>638</lpage>.</mixed-citation></ref><ref id="B25"><mixed-citation xmlns:xlink="http://www.w3.org/1999/xlink" xlink:type="simple"><person-group><name name-style="western"><surname>Vande</surname><given-names>Weghe GR</given-names></name></person-group> (<year>2010</year>) <source>Papillons du Gabon. Wildlife Conservation Society, 424 pp.</source></mixed-citation></ref></ref-list></tp:taxon-treatment>
