# Supplementary material for: Taxonomy and distribution pattern of the African rain forest butterfly genus Euphaedra Hübner sensu stricto with the description of three new subspecies of Euphaedra cyparissa (Cramer) and one of E. sarcoptera (Butler) (Lepidoptera, Nymphalidae, Limenitidinae, Adoliadini)
Source: Zookeys. 2013 May 10;(298):1–37. doi: 10.3897/zookeys.298.4894 (PMC3689106; doi:10.3897/zookeys.298.4894)
Supplement: XML Treatment for Euphaedra cyparissa nominalina [file zookeys.298.4894-treatment6.xml]

<!DOCTYPE tp:taxon-treatment
  PUBLIC "-//TaxonX//DTD Taxonomic Treatment Publishing DTD v0 20100105//EN" "tax-treatment-NSO.dtd">
<tp:taxon-treatment xmlns:tp="http://www.plazi.org/taxpub"><tp:treatment-meta><mixed-citation publication-type="journal"><person-group><name><surname>Pyrcz</surname><given-names>Tomasz W.</given-names></name><name><surname>Warren-Gash</surname><given-names>Haydon</given-names></name><name><surname>Lorenc-Brudecka</surname><given-names>Jadwiga</given-names></name><name><surname>Dieuwko Knoop</surname><given-names/></name><name><surname>Oremans</surname><given-names>Philippe</given-names></name><name><surname>Sáfián</surname><given-names>Szabolcs</given-names></name></person-group><article-title>Taxonomy and distribution pattern of the African rain forest butterfly genus 
                    <italic>Euphaedra</italic> Hübner 
                    <italic>sensu stricto</italic> with the description of three new subspecies of 
                    <italic>Euphaedra cyparissa</italic> (Cramer) and one of 
                    <italic>E. sarcoptera</italic> (Butler) (Lepidoptera, Nymphalidae, Limenitidinae, Adoliadini)</article-title><source>Zookeys</source><day>10</day><month>5</month><year>2013</year><volume>2013</volume><issue>298</issue><fpage>1</fpage><lpage>37</lpage><pub-id pub-id-type="doi">10.3897/zookeys.298.4894</pub-id></mixed-citation></tp:treatment-meta><tp:nomenclature><tp:taxon-name>
                            <tp:taxon-name-part taxon-name-part-type="genus">Euphaedra</tp:taxon-name-part>
                            <tp:taxon-name-part taxon-name-part-type="species">cyparissa</tp:taxon-name-part>
                            <tp:taxon-name-part taxon-name-part-type="subspecies">nominalina</tp:taxon-name-part>
                        <object-id xmlns:xlink="http://www.w3.org/1999/xlink" xlink:type="simple">http://species-id.net/wiki/Euphaedra_cyparissa_nominalina</object-id>
								</tp:taxon-name><tp:taxon-authority>Pyrcz &amp; Knoop</tp:taxon-authority><tp:taxon-status xmlns:xlink="http://www.w3.org/1999/xlink" xlink:type="simple">ssp. n.</tp:taxon-status><xref ref-type="fig" rid="F2">Figs 2E, 2F</xref><xref ref-type="fig" rid="F4">, 4E, 4F</xref><xref ref-type="fig" rid="F9">, 9F</xref><xref ref-type="fig" rid="F10">, 10F</xref><tp:nomenclature-citation-list><tp:nomenclature-citation><tp:taxon-name>Euphaedra cyparissa</tp:taxon-name><comment> [Cramer], Vande Weghe, 2010: 115, fig. 15 (male, dorsum), 304–305.</comment></tp:nomenclature-citation></tp:nomenclature-citation-list></tp:nomenclature><tp:treatment-sec sec-type="Type-locality"><title>Type-locality.</title><p>Mongoumba, Central African Republic</p></tp:treatment-sec><tp:treatment-sec sec-type="Material examined"><title>Material examined.</title><p><bold>Holotype</bold> ♂: Central African Republic, Mongoumba, VII.1969, ABRI; Paratypes (5 ♂ and 4 ♀): 1 ♂: Central African Republic, Bangui, VIII.2000, S. Collins, prep. genit. 14/09.05.2012, J. Lorenc; 1 ♂: Central African Republic, near Bangui, 12.II.1969, J. Kielland leg.; 2 ♂: Central African Republic, Bomoloto, R. Loanye, VII.1985, S. Collins leg.; 1 ♀: Central African Republic, Mongoumba, 19.VII.1969, S. Collins leg.; 1 ♀: same data prep. genit. 15/09.05.2012, J. Lorenc; 1 ♀: Central African Republic, no locality, ABRI; 1 ♀: Off Shore Nigeria, Platform Borgen Dolphin, <named-content xmlns:xlink="http://www.w3.org/1999/xlink" content-type="dwc:verbatimCoordinates" xlink:type="simple">4°18'98"35N, 8°22'00"32E</named-content>, VIII. 2005, ex coll. P. Kowalski, MZUJ; 1 ♂: Cameroon, SE, Moloundou, 500 m, 25.VII.1989, E. Joly leg., PhO.</p></tp:treatment-sec><tp:treatment-sec sec-type="Diagnosis"><title>Diagnosis.</title><p>Upperside colour black and olive drab, same as in the nominate <italic><tp:taxon-name>Euphaedra cyparissa</tp:taxon-name></italic>, compared to golden green in <italic><tp:taxon-name>Euphaedra cyparissa aurata</tp:taxon-name></italic> and <italic><tp:taxon-name>Euphaedra cyparissa aurantina</tp:taxon-name></italic>, or pine green in <italic><tp:taxon-name>Euphaedra cyparissa tai</tp:taxon-name></italic>; differing from the widely separated geographically nominate <italic><tp:taxon-name>Euphaedra cyparissa</tp:taxon-name></italic> only in the slightly wider FWD subapical patch towards costal margin.</p></tp:treatment-sec><tp:treatment-sec sec-type="Description"><title>Description.</title><p><bold>Male</bold> (<xref ref-type="fig" rid="F2">Figs 2E, 2F</xref>): Head, thorax and abdomen: identical to other subspecies. FWD: (length 32–36 mm, mean: 34.9 mm, n=6) with an elongated apical part, and gently convex outer margin; most of wing surface black; costa from base to apex dusted with dark blue; a rich green area from wing base to three-fourths of anal margin, entering discal cell along lower part from base to root of vein Cu1, enclosing a black mid cell spot; a large, roughly rectangular bottle green subapical patch with a bluish sheen, extending widely along costa, with sharply defined zigzagging basal limit, without any notable incision along vein M3, and a diffused outer limit; fringes grey. HWD oval with a gently scalloped outer margin; rich green, gradually turning bluish green from vein M3 towards tornus and anal margin gradually narrowing from roughly 4–5 mm at apex to 2 mm at tornus; fringes grey. FWV mostly bottle green, slightly lighter than on the FWD subapical patch, a series of black spots, at wing base, mid cell, cell end, the latter two elongated, extending across cells M3-Cu1 and Cu1-Cu2; a row of seven, roughly oval submarginal patches, two tornal patches in Cu1-Cu2 and Cu2-1/2A twice as big as the remainder. HWV golden green, with an elongated basal pinkish patch extending from costal margin to Rs to one-fourth costa, edged with black; two black discal spots, and a row of eight large, roughly oval black submarginal patches; marginal area darker bottle green and black. <italic>Male genitalia</italic> (<xref ref-type="fig" rid="F9">Fig. 9F</xref>): Not differing noticeably from the nominotypical.</p><p><bold>Female</bold> (<xref ref-type="fig" rid="F4">Figs 4E, 4F</xref>): Sexual dimorphism slight, recognized from the male by the larger size (FW length 50 mm, n=1). <!--PageBreak--><italic>Female genitalia</italic> (<xref ref-type="fig" rid="F10">Fig. 10F</xref>): Bursa copulatrix large, rounded; no signa; ductus bursae (0.22 mm) narrow, approximately the same width over the whole length, two-thirds the length of bursa; colliculum slat like with gently folded edges, strongly sclerotized, half the length of ductus bursae; ductus seminalis joins the colliculum at the entrance of ductus bursae; lamella postvaginalis small, slat-like; papillae anales three times as long (0.12 mm) as wide in lateral view, compressed in ventral view; apophyse posteriores slightly longer than the width of papillae anales; von Siebold organ prominent (but smaller than in some species of the <italic><tp:taxon-name>Euphaedra ceres</tp:taxon-name></italic> group (<xref ref-type="bibr" rid="B21">Pyrcz et al. 2011</xref>).</p></tp:treatment-sec><tp:treatment-sec sec-type="Etymology"><title>Etymology.</title><p>The epithet of this taxon is an allusion to its resemblance to the nominotypical subspecies.</p></tp:treatment-sec><tp:treatment-sec sec-type="Range"><title>Range.</title><p>On present knowledge, the range of this subspecies is limited to the CAR and eastern Cameroon, though its distribution pattern indicates it also occurs in adjacent areas of the DRC. The individual collected on an offshore platform in the Gulf of Guinea is an extraordinary finding. It is also a proof that <italic><tp:taxon-name>Euphaedra cyparissa</tp:taxon-name></italic> is prone to long distance dispersal. Other butterfly species collected on the same platform were typical dispersalists, including <italic><tp:taxon-name>Danaus</tp:taxon-name></italic>, <italic><tp:taxon-name>Acraea</tp:taxon-name></italic> and <italic><tp:taxon-name>Melanitis</tp:taxon-name></italic>. It is nonetheless surprising to find in that area an individual which clearly matches the phenotype of <italic><tp:taxon-name>Euphaedra cyparissa nominalina</tp:taxon-name></italic>,whereas the distribution pattern would rather suggest the presence of the subspecies <italic><tp:taxon-name>Euphaedra cyparissa aurata</tp:taxon-name></italic> along the Atlantic coast of Cameroon.</p></tp:treatment-sec><tp:treatment-sec><!--Section generated to contain objects referenced in tp:taxon-treatment.--><fig id="F2" position="float" orientation="portrait"><label>Figure 2.</label><caption><p>Adults, males: <bold>A</bold> <italic><tp:taxon-name>Euphaedra cyparissa aurantina</tp:taxon-name></italic> Bibiani, Ghana, holotype (dorsum) <bold>B</bold> <italic><tp:taxon-name>Euphaedra cyparissa aurantina</tp:taxon-name></italic> Bibiani, Ghana, paratype (venter) <bold>C</bold> <italic><tp:taxon-name>Euphaedra cyparissa aurata</tp:taxon-name></italic> Isheri, Nigeria (dorsum) <bold>D</bold> <italic><tp:taxon-name>Euphaedra cyparissa aurata</tp:taxon-name></italic> Isheri, Nigeria (venter) <bold>E</bold> <italic><tp:taxon-name>Euphaedra cyparissa nominalina</tp:taxon-name></italic> Mongoumba, R. C. A., holotype (dorsum) <bold>F</bold> <italic><tp:taxon-name>Euphaedra cyparissa nominalina</tp:taxon-name></italic> Mongoumba, R. C. A., holotype (venter).</p></caption><graphic xmlns:xlink="http://www.w3.org/1999/xlink" xlink:href="ZooKeys-298-001-g002.jpg" position="float" orientation="portrait" xlink:type="simple"/></fig><fig id="F4" position="float" orientation="portrait"><label>Figure 4.</label><caption><p>Adults, females: <bold>A</bold> <italic><tp:taxon-name>Euphaedra cyparissa tai</tp:taxon-name></italic> Tai, Ivory Coast (venter) <bold>B</bold> <italic><tp:taxon-name>Euphaedra cyparissa tai</tp:taxon-name></italic> Tai, Ivory Coast (venter) <bold>C</bold> <italic><tp:taxon-name>Euphaedra cyparissa aurata</tp:taxon-name></italic> Isheri, Nigeria (dorsum) <bold>D</bold> <italic><tp:taxon-name>Euphaedra cyparissa aurata</tp:taxon-name></italic> Isheri, Nigeria (venter) <bold>E</bold> <italic><tp:taxon-name>Euphaedra cyparissa nominalina</tp:taxon-name></italic> Borgen Dolphin Platform, paratype (dorsum) <bold>F</bold> <italic><tp:taxon-name>Euphaedra cyparissa nominalina</tp:taxon-name></italic> Borgen Dolphin Platform, paratype (venter).</p></caption><graphic xmlns:xlink="http://www.w3.org/1999/xlink" xlink:href="ZooKeys-298-001-g004.jpg" position="float" orientation="portrait" xlink:type="simple"/></fig><fig id="F9" position="float" orientation="portrait"><label>Figure 9.</label><caption><p>Male genitalia (in lateral view, aedeagus extracted): <bold>A</bold> <italic><tp:taxon-name>Euphaedra cyparissa cyparissa</tp:taxon-name></italic> Guma, Sierra Leone <bold>B</bold> <italic><tp:taxon-name>Euphaedra cyparissa tai</tp:taxon-name></italic> Tai, Ivory Coast <bold>C</bold> <italic><tp:taxon-name>Euphaedra cyparissa nimbina</tp:taxon-name></italic> Mont Nimba, Guinea <bold>D</bold> <italic><tp:taxon-name>Euphaedra cyparissa aurantina</tp:taxon-name></italic> Abengourou, Ivory Coast <bold>E</bold> <italic><tp:taxon-name>Euphaedra cyparissa aurata</tp:taxon-name></italic> Ebogo, Cameroon <bold>F</bold> <italic><tp:taxon-name>Euphaedra cyparissa nominalina</tp:taxon-name></italic> Bangui, Central African Republic.</p></caption><graphic xmlns:xlink="http://www.w3.org/1999/xlink" xlink:href="ZooKeys-298-001-g009.jpg" position="float" orientation="portrait" xlink:type="simple"/></fig><fig id="F10" position="float" orientation="portrait"><label>Figure 10.</label><caption><p>Female genitalia (in lateral view): <bold>A</bold> <italic><tp:taxon-name>Euphaedra cyparissa aurantina</tp:taxon-name></italic> Mpasso, Ghana <bold>E</bold> <italic>cyparissa aurantina</italic> Abengourou, Ivory Coast; 1 ♂: S. Nigeria, Ewohimi, 29.XI.55, J. Boorman; 1 ♂: no label; 2 ♂: Cameroon, Ebogo, Mbalmayo, X.2001; 1 ♂: Cameroon <bold>C</bold> <italic><tp:taxon-name>Euphaedra cyparissa nimbina</tp:taxon-name></italic> Mont Nimba, Guinea <bold>D</bold> <italic><tp:taxon-name>Euphaedra cyparissa tai</tp:taxon-name></italic> Tai, Ivory Coast <bold>E</bold> <italic><tp:taxon-name>Euphaedra cyparissa aurata</tp:taxon-name></italic> Obudu, Nigeria <bold>F</bold> <italic><tp:taxon-name>Euphaedra cyparissa nominalina</tp:taxon-name></italic> Mongorimba, R.C.A.</p></caption><graphic xmlns:xlink="http://www.w3.org/1999/xlink" xlink:href="ZooKeys-298-001-g010.jpg" position="float" orientation="portrait" xlink:type="simple"/></fig></tp:treatment-sec><ref-list><ref id="B21"><mixed-citation xmlns:xlink="http://www.w3.org/1999/xlink" xlink:type="simple"><person-group><name name-style="western"><surname>Pyrcz</surname><given-names>TW</given-names></name><name name-style="western"><surname>Lorenc</surname><given-names>J</given-names></name><name name-style="western"><surname>Knoop</surname><given-names>DP</given-names></name></person-group> (<year>2011</year>) <article-title>New species of <italic>Euphaedra</italic> Hübner of the ceres group from southwestern Nigeria – with new evidence from female genital morphology (Lepidoptera: Nymphalidae: Limenitidinae).</article-title><source>Genus,</source><volume>22</volume> (<issue>4</issue>): <fpage>621</fpage>-<lpage>638</lpage>.</mixed-citation></ref></ref-list></tp:taxon-treatment>
