# Supplementary material for: Taxonomy and distribution pattern of the African rain forest butterfly genus Euphaedra Hübner sensu stricto with the description of three new subspecies of Euphaedra cyparissa (Cramer) and one of E. sarcoptera (Butler) (Lepidoptera, Nymphalidae, Limenitidinae, Adoliadini)
Source: Zookeys. 2013 May 10;(298):1–37. doi: 10.3897/zookeys.298.4894 (PMC3689106; doi:10.3897/zookeys.298.4894)
Supplement: XML Treatment for Euphaedra sarcoptera styx [file zookeys.298.4894-treatment8.xml]

<!DOCTYPE tp:taxon-treatment
  PUBLIC "-//TaxonX//DTD Taxonomic Treatment Publishing DTD v0 20100105//EN" "tax-treatment-NSO.dtd">
<tp:taxon-treatment xmlns:tp="http://www.plazi.org/taxpub"><tp:treatment-meta><mixed-citation publication-type="journal"><person-group><name><surname>Pyrcz</surname><given-names>Tomasz W.</given-names></name><name><surname>Warren-Gash</surname><given-names>Haydon</given-names></name><name><surname>Lorenc-Brudecka</surname><given-names>Jadwiga</given-names></name><name><surname>Dieuwko Knoop</surname><given-names/></name><name><surname>Oremans</surname><given-names>Philippe</given-names></name><name><surname>Sáfián</surname><given-names>Szabolcs</given-names></name></person-group><article-title>Taxonomy and distribution pattern of the African rain forest butterfly genus 
                    <italic>Euphaedra</italic> Hübner 
                    <italic>sensu stricto</italic> with the description of three new subspecies of 
                    <italic>Euphaedra cyparissa</italic> (Cramer) and one of 
                    <italic>E. sarcoptera</italic> (Butler) (Lepidoptera, Nymphalidae, Limenitidinae, Adoliadini)</article-title><source>Zookeys</source><day>10</day><month>5</month><year>2013</year><volume>2013</volume><issue>298</issue><fpage>1</fpage><lpage>37</lpage><pub-id pub-id-type="doi">10.3897/zookeys.298.4894</pub-id></mixed-citation></tp:treatment-meta><tp:nomenclature><tp:taxon-name>
                            <tp:taxon-name-part taxon-name-part-type="genus">Euphaedra</tp:taxon-name-part>
                            <tp:taxon-name-part taxon-name-part-type="species">sarcoptera</tp:taxon-name-part>
                            <tp:taxon-name-part taxon-name-part-type="subspecies">styx</tp:taxon-name-part>
                        <object-id xmlns:xlink="http://www.w3.org/1999/xlink" xlink:type="simple">http://species-id.net/wiki/Euphaedra_sarcoptera_styx</object-id>
								</tp:taxon-name><tp:taxon-authority>Larsen &amp; Warren-Gash, 2003</tp:taxon-authority><xref ref-type="fig" rid="F5">Figs 5E, 5F</xref><xref ref-type="fig" rid="F6">, 6E, 6F</xref><xref ref-type="fig" rid="F7">, 7E, 7F</xref><xref ref-type="fig" rid="F11">, 11C</xref><tp:nomenclature-citation-list><tp:nomenclature-citation><tp:taxon-name>Euphaedra sarcoptera styx</tp:taxon-name><comment> Larsen &amp; Warren-Gash, 2003: 97.</comment></tp:nomenclature-citation></tp:nomenclature-citation-list></tp:nomenclature><tp:treatment-sec sec-type="Type-locality"><title>Type-locality.</title><p>Tai Forest, Ivory Coast</p></tp:treatment-sec><tp:treatment-sec sec-type="Material examined"><title>Material examined.</title><p>1 ♂: Ivory Coast, Tai, 12.I.1999, H. Warren-Gash leg.; 3 ♂: Ivory Coast, Tai, 02.I.2000, H. Warren-Gash leg.; 1 ♂: Ivory Coast, Tai, XII.1998, K. Adams leg.; 1 ♀: Ivory Coast, Tai, 01–10.IV.2001, H. Warren-Gash leg., HWG; 1 ♂: Ivory Coast, Moyen Cavally, Tai Forest, IV.2001, prep. genit. 03/09.11.2012, J. Lorenc, HWG; 1 ♂: same data but 02.I.2000, MZUJ; 1 ♂: Tai, Ivory Coast, 13–14.VIII.2001, S. Collins; 1 ♂: same data but 13.IX.2001; 1 ♂: same data but 13–14.V.2000 (paratype <italic><tp:taxon-name>Euphaedra sarcoptera styx</tp:taxon-name></italic>); 1 ♂: Tai Forest, H. Warren-Gash leg., 12.1.1999 (paratype <italic><tp:taxon-name>Euphaedra sarcoptera styx</tp:taxon-name></italic>); 1 ♂: Tai Ivory Coast, 13–14.V.2000, S. Collins <italic>leg</italic>.; 1 ♀: same data but 13–14.VIII.2001, S. Collins leg., ABRI.</p></tp:treatment-sec><tp:treatment-sec sec-type="Diagnosis"><title>Diagnosis.</title><p>Upperside ground colour black and pine green.</p></tp:treatment-sec><tp:treatment-sec sec-type="Description"><title>Redescription.</title><p><bold>Male</bold> (<xref ref-type="fig" rid="F5">Figs 5E, 5F</xref>, <xref ref-type="fig" rid="F6">6E, 6F</xref>): Head, thorax and abdomen same to the nominate subspecies. Wings: FW (length 36–39 mm, mean: 37.8 mm, n=6) with an elongated apical part, and gently convex outer margin; most of wing surface black; costa from base to apex dusted with dark blue, suffusing a black mid-discal cell black patch; pine green area from wing base to tornus, covering most of Cu2-1A and half of Cu1-Cu2; a large, elongated lawn green subapical patch, extending widely from subcosta costa to vein Cu1, with the basal limit marked by an incision along vein M3, and a diffused outer limit, not reaching outer margin; fringes grey and black. HWD oval with a gently scalloped outer margin; pine green grey except for the row of submarginal black, roughly rectangular patches, with a strong blue sheen gradually narrowing from roughly 4 mm at apex to cell Cu1-Cu2; fringes grey and black. FWV pine green, with a delicate golden overcast in subapical area; basal to mid-cell area pink; a series of black patches, a rounded postbasal spot, a wide mid cell bar, a similar bar along discal cell distal margin, four rectangular and one elongated patches in postdiscal area, a half-moon shaped patch in basal area of cell Cu1-Cu2, and a series of submarginal patches, five smaller from costa to cell M3-Cu1 and two larger, roughly oval, in Cu1-Cu2 and Cu2-1-2A. HWV golden yellow dusted with pine green in median area, with an elongated basal pink patch extending from costal margin to Rs to one-third costa, edged with black; six or seven median spots, four of which in discal cell, the one along costal margin considerably larger than the remainder, and a row of eight large, roughly oval black submarginal patches; marginal area darker pine green and black. <!--PageBreak--><italic>Male genitalia</italic> (<xref ref-type="fig" rid="F11">Fig. 11C</xref>): Tegumen same length as uncus, with a flat dorsal surface; uncus stout, aligned with the dorsal surface of shoulder, tip sharp, both tegumen and uncus longer than in the nominate subspecies; gnathos long, same length as uncus; pedunculus prominent; saccus flattened in lateral view; valvae with a smooth dorsal surface and blunt apex; aedeagus as long as valvae tubular and straight, with a sharp distal extremity, slightly longer than in the nominate subspecies, and prominent cornuti.</p><p><bold>Female</bold> (<xref ref-type="fig" rid="F7">Figs 7E, 7F</xref>): Sexual dimorphism slight except for the larger size of the female (FW length: 40–41 mm, mean: 40.5 mm, n=2). <italic>Female genitalia</italic>: not examined.</p><fig id="F6" position="float" orientation="portrait"><label>Figure 6.</label><caption><p>Adults, males: <bold>A</bold> <italic><tp:taxon-name>Euphaedra sarcoptera cyparissoides</tp:taxon-name></italic> holotype (dorsum) <bold>B</bold> <italic><tp:taxon-name>Euphaedra sarcoptera cyparissoides</tp:taxon-name></italic> holotype (venter) <bold>C</bold> <italic><tp:taxon-name>Euphaedra sarcoptera nipponicorum</tp:taxon-name></italic> Mbandaka, Congo (dorsum) <bold>D</bold> <italic><tp:taxon-name>Euphaedra sarcoptera nipponicorum</tp:taxon-name></italic> Mbandaka, Congo (venter) <bold>E</bold> <italic>E. sarcoptera sarcoptera-styx</italic> cline, Mount Swa, Liberia (dorsum) <bold>F</bold> <italic>E. sarcoptera sarcoptera-styx</italic> cline, Mount Swa, Liberia (venter).</p></caption><graphic xmlns:xlink="http://www.w3.org/1999/xlink" xlink:href="ZooKeys-298-001-g006.jpg" position="float" orientation="portrait" xlink:type="simple"/></fig><fig id="F7" position="float" orientation="portrait"><label>Figure 7.</label><caption><p>Adults, females: <bold>A</bold> <italic><tp:taxon-name>Euphaedra sarcoptera sarcoptera</tp:taxon-name></italic> Nsukka, Nigeria (dorsum) <bold>B</bold> <italic><tp:taxon-name>Euphaedra sarcoptera sarcoptera</tp:taxon-name></italic> Nsukka, Nigeria (venter) <bold>C</bold> <italic><tp:taxon-name>Euphaedra sarcoptera ferrea</tp:taxon-name></italic> Mont Nimba, Guinea, paratype (dorsum) <bold>D</bold> <italic><tp:taxon-name>Euphaedra sarcoptera ferrea</tp:taxon-name></italic> Mont Nimba, Guinea, paratype (venter) <bold>E</bold> <italic><tp:taxon-name>Euphaedra sarcoptera styx</tp:taxon-name></italic> Tai, Ivory Coast (dorsum) <bold>F</bold> <italic><tp:taxon-name>Euphaedra sarcoptera styx</tp:taxon-name></italic> Tai, Ivory Coast (venter).</p></caption><graphic xmlns:xlink="http://www.w3.org/1999/xlink" xlink:href="ZooKeys-298-001-g007.jpg" position="float" orientation="portrait" xlink:type="simple"/></fig></tp:treatment-sec><tp:treatment-sec sec-type="Range"><title>Range.</title><p>Known distribution is limited to the Tai National Park in western Ivory Coast.</p></tp:treatment-sec><tp:treatment-sec><!--Section generated to contain objects referenced in tp:taxon-treatment.--><fig id="F5" position="float" orientation="portrait"><label>Figure 5.</label><caption><p>Adults, males: <bold>A</bold> <italic><tp:taxon-name>Euphaedra sarcoptera sarcoptera</tp:taxon-name></italic> male, Bibiani, Ghana (dorsum) <bold>B</bold> <italic><tp:taxon-name>Euphaedra sarcoptera sarcoptera</tp:taxon-name></italic>, Bibiani, Ghana (venter) <bold>C</bold> <italic><tp:taxon-name>Euphaedra sarcoptera ferrea</tp:taxon-name></italic> Mont Nimba, Guinea, holotype (dorsum) <bold>D</bold> <italic><tp:taxon-name>Euphaedra sarcoptera ferrea</tp:taxon-name></italic> Mont Nimba, Guinea, holotype (venter) <bold>E</bold> <italic><tp:taxon-name>Euphaedra sarcoptera styx</tp:taxon-name></italic>, Tai, Ivory Coast (dosum) <bold>F</bold> <italic><tp:taxon-name>Euphaedra sarcoptera styx</tp:taxon-name></italic>, Tai, Ivory Coast (venter).</p></caption><graphic xmlns:xlink="http://www.w3.org/1999/xlink" xlink:href="ZooKeys-298-001-g005.jpg" position="float" orientation="portrait" xlink:type="simple"/></fig><fig id="F11" position="float" orientation="portrait"><label>Figure 11.</label><caption><p>Male genitalia (in lateral view, aedeagus extracted): <bold>A</bold> <italic><tp:taxon-name>Euphaedra sarcoptera sarcoptera</tp:taxon-name></italic> Bibiani, Ghana <bold>B</bold> <italic><tp:taxon-name>Euphaedra sarcoptera nipponicorum</tp:taxon-name></italic> Mbandaka, Congo <bold>C</bold> <italic><tp:taxon-name>Euphaedra sarcoptera styx</tp:taxon-name></italic> Tai, Ivory Coast <bold>D</bold> <italic><tp:taxon-name>Euphaedra sarcoptera nipponicorum</tp:taxon-name></italic> Mbandaka, Congo <bold>E</bold> <italic><tp:taxon-name>Euphaedra sarcoptera ferrea</tp:taxon-name></italic> Mont Nimba, Guinea <bold>F</bold> <italic><tp:taxon-name>Euphaedra sarcoptera nipponicorum</tp:taxon-name></italic> Mbandaka, Congo.</p></caption><graphic xmlns:xlink="http://www.w3.org/1999/xlink" xlink:href="ZooKeys-298-001-g011.jpg" position="float" orientation="portrait" xlink:type="simple"/></fig></tp:treatment-sec></tp:taxon-treatment>
