# Supplementary material for: Taxonomy and distribution pattern of the African rain forest butterfly genus Euphaedra Hübner sensu stricto with the description of three new subspecies of Euphaedra cyparissa (Cramer) and one of E. sarcoptera (Butler) (Lepidoptera, Nymphalidae, Limenitidinae, Adoliadini)
Source: Zookeys. 2013 May 10;(298):1–37. doi: 10.3897/zookeys.298.4894 (PMC3689106; doi:10.3897/zookeys.298.4894)
Supplement: XML Treatment for Euphaedra sarcoptera cyparissoides [file zookeys.298.4894-treatment10.xml]

<!DOCTYPE tp:taxon-treatment
  PUBLIC "-//TaxonX//DTD Taxonomic Treatment Publishing DTD v0 20100105//EN" "tax-treatment-NSO.dtd">
<tp:taxon-treatment xmlns:tp="http://www.plazi.org/taxpub"><tp:treatment-meta><mixed-citation publication-type="journal"><person-group><name><surname>Pyrcz</surname><given-names>Tomasz W.</given-names></name><name><surname>Warren-Gash</surname><given-names>Haydon</given-names></name><name><surname>Lorenc-Brudecka</surname><given-names>Jadwiga</given-names></name><name><surname>Dieuwko Knoop</surname><given-names/></name><name><surname>Oremans</surname><given-names>Philippe</given-names></name><name><surname>Sáfián</surname><given-names>Szabolcs</given-names></name></person-group><article-title>Taxonomy and distribution pattern of the African rain forest butterfly genus 
                    <italic>Euphaedra</italic> Hübner 
                    <italic>sensu stricto</italic> with the description of three new subspecies of 
                    <italic>Euphaedra cyparissa</italic> (Cramer) and one of 
                    <italic>E. sarcoptera</italic> (Butler) (Lepidoptera, Nymphalidae, Limenitidinae, Adoliadini)</article-title><source>Zookeys</source><day>10</day><month>5</month><year>2013</year><volume>2013</volume><issue>298</issue><fpage>1</fpage><lpage>37</lpage><pub-id pub-id-type="doi">10.3897/zookeys.298.4894</pub-id></mixed-citation></tp:treatment-meta><tp:nomenclature><tp:taxon-name>
                            <tp:taxon-name-part taxon-name-part-type="genus">Euphaedra</tp:taxon-name-part>
                            <tp:taxon-name-part taxon-name-part-type="species">sarcoptera</tp:taxon-name-part>
                            <tp:taxon-name-part taxon-name-part-type="subspecies">cyparissoides</tp:taxon-name-part>
                        <object-id xmlns:xlink="http://www.w3.org/1999/xlink" xlink:type="simple">http://species-id.net/wiki/Euphaedra_sarcoptera_cyparissoides</object-id>
								</tp:taxon-name><tp:taxon-authority>Hecq, 1979</tp:taxon-authority><xref ref-type="fig" rid="F6">Figs 6A, 6B</xref><tp:nomenclature-citation-list><tp:nomenclature-citation><tp:taxon-name>Euphaedra sarcoptera cyparissoides</tp:taxon-name><comment> [sic] Hecq, 1979: 31.</comment></tp:nomenclature-citation></tp:nomenclature-citation-list></tp:nomenclature><tp:treatment-sec sec-type="Type-locality"><title>Type-locality.</title><p>Ketta Forest, Ouesso, Moyen Congo</p></tp:treatment-sec><tp:treatment-sec sec-type="Material examined"><title>Material examined.</title><p><bold>Holotype</bold> ♂: Ketta Forest (Ouesso), A.E.F. Moyen Congo, T. H. E. Jackon, VII.1959; 2 ♂: same data as the holotype, MRAC; 1 ♂: S Cameroon, Mintom, II.2009, P. A., ABRI.</p></tp:treatment-sec><tp:treatment-sec sec-type="Diagnosis"><title>Diagnosis.</title><p>Upperside ground colour black and apple green.</p></tp:treatment-sec><tp:treatment-sec sec-type="Description"><title>Redescription.</title><p><bold>Male</bold> (<xref ref-type="fig" rid="F6">Figs 6A, 6B</xref>): Head, thorax and abdomen same as in the nominate subspecies. Wings: FW (length 38–39 mm, n=2) with an elongated apical part, and gently convex outer margin; most of wing surface black almost completely outcasting a black mid-discal cell black patch; apple green area from wing base to three-fourth of anal margin, marginally entering the base of Cu2-1A and discal cell; a large, elongated apple green subapical patch a shade lighter, extending widely from subcosta costa to vein Cu1, with the basal limit marked by an incision along vein M3, and a diffused outer limit, not reaching outer margin; fringes grey and black. HWD oval, compressed towards tornus, with a gently scalloped outer margin; apple green <!--PageBreak-->grey except for the grey costal and black submarginal area gradually narrowing from roughly 4 mm at apex to cell Cu1-Cu2; fringes grey and black. FWV apple green, with a golden overcast in subapical area where forming a diffused patch; basal to mid-cell area pink; a series of black patches, a rounded postbasal spot, a wide mid cell bar, a similar bar along discal cell distal margin, four rectangular and one elongated patch in postdiscal area, a streak in basal area of cell Cu1-Cu2, and a series of submarginal patches, five smaller from costa to cell M3-Cu1 and two larger, roughly oval, in Cu1-Cu2 and Cu2-1-2A. HWV golden yellow dusted with apple green in median area, with an elongated basal pink patch extending from costal margin to Rs to one-third costa, edged with black; six or seven median spots, four of which in discal cell, the one along costal margin considerably larger than the remainder, and a row of eight large, <!--PageBreak--><!--PageBreak--><!--PageBreak-->roughly oval black submarginal patches; marginal area dark green and black. <italic>Male genitalia</italic>: not examined.</p><p><bold>Female</bold>: Not examined</p></tp:treatment-sec><tp:treatment-sec sec-type="Range"><title>Range.</title><p>This subspecies was described from Ouesso in Congo, and apart from the holotype there are only a couple of other specimens known. <xref ref-type="bibr" rid="B10">Hecq (1979)</xref> mentions it from RCD and Cameroon. We could confirm its presence in SE Cameroon based on a specimen in ABRI. The reports from RDC might well refer to the next subspecies.</p></tp:treatment-sec><tp:treatment-sec><!--Section generated to contain objects referenced in tp:taxon-treatment.--><fig id="F6" position="float" orientation="portrait"><label>Figure 6.</label><caption><p>Adults, males: <bold>A</bold> <italic><tp:taxon-name>Euphaedra sarcoptera cyparissoides</tp:taxon-name></italic> holotype (dorsum) <bold>B</bold> <italic><tp:taxon-name>Euphaedra sarcoptera cyparissoides</tp:taxon-name></italic> holotype (venter) <bold>C</bold> <italic><tp:taxon-name>Euphaedra sarcoptera nipponicorum</tp:taxon-name></italic> Mbandaka, Congo (dorsum) <bold>D</bold> <italic><tp:taxon-name>Euphaedra sarcoptera nipponicorum</tp:taxon-name></italic> Mbandaka, Congo (venter) <bold>E</bold> <italic>E. sarcoptera sarcoptera-styx</italic> cline, Mount Swa, Liberia (dorsum) <bold>F</bold> <italic>E. sarcoptera sarcoptera-styx</italic> cline, Mount Swa, Liberia (venter).</p></caption><graphic xmlns:xlink="http://www.w3.org/1999/xlink" xlink:href="ZooKeys-298-001-g006.jpg" position="float" orientation="portrait" xlink:type="simple"/></fig></tp:treatment-sec><ref-list><ref id="B10"><mixed-citation xmlns:xlink="http://www.w3.org/1999/xlink" xlink:type="simple"><person-group><name name-style="western"><surname>Hecq</surname><given-names>J</given-names></name></person-group> (<year>1979</year>) <article-title>Etude des <italic>Euphaedra</italic>. Clés de détermination des sous-genres <italic>Euphaedra</italic> Hübner et <italic>Radia</italic> Hecq.</article-title><source>Lambillionea,</source><volume>79</volume>: <fpage>31</fpage>-<lpage>32</lpage>.</mixed-citation></ref></ref-list></tp:taxon-treatment>
